# Supplementary material for: NF-YB family transcription factors in Arabidopsis: Structure, phylogeny, and expression analysis in biotic and abiotic stresses
Source: Front Microbiol. 2023 Jan 17;13:1067427. doi: 10.3389/fmicb.2022.1067427 (PMC9887194; doi:10.3389/fmicb.2022.1067427)
Supplement: Supplementary file 1 [file Table_1.XLSX]

## Sheet: Sheet1
STRESS	AtNF-YB1	AtNF-YB2	AtNF-YB3	AtNF-YB4	AtNF-YB5	AtNF-YB6	AtNF-YB7	AtNF-YB8	AtNF-YB9	AtNF-YB10
Anoxia /6h	1.43	-1.33	1.02	1.02	-1.03	1.22	1.04	1.25	1.24	1.17
Cold (early)	-1	1.42	1	-1.05	1.09	-1.05	-1.03	1.05	1.11	-1.05
Cold (late)	-1.04	-1.11	-4.52	1.05	1.07	-1.03	-1.12	-1.12	1.01	-1.17
Drought (early)	-1.04	3.3	-1.04	-1.11	-1	1.04	-1.12	-1.12	1.01	-1.17
Drought (late)	-1.01	-1.06	-1.06	1	-1.1	-1.1	-1.06	1	-1.05	-1.05
Heat	-1.08	2.38	-2.55	1.04	-1.06	1.17	-1.04	1.9	-1.07	1.29
Hypoxia (root)	1.02	-1.27	-1.02	1.02	1.03	1.1	1.1	1.08	1.1	1.18
Hypoxia(shoot)	1.24	1.06	-1.04	-1.18	1.03	-1.15	-1.02	1.24	-1.19	1.02
Osmotic (early)	-1.06	3.15	1.04	-1.08	1.14	1.04	-1.25	-1.03	1.09	1.01
Osmotic (late)	1.35	2.34	-2.79	-1.02	-1.03	1.2	-121	-1.19	-1.02	-1.58
Oxidative (early)	1.05	-1	1.17	-1.06	1.06	-1.04	-1.13	-1.15	-1.04	-1.04
Oxidative (late)	1.05	-1.02	-1.01	1.01	-1.15	-1.14	-1.28	-1.13	-1.13	-1.05
Salt (early)	-1.03	3.2	1.18	-1.05	1.22	1.09	1.04	1.04	1.13	-1.01
Salt (late)	-1.01	2.31	-2.17	-1.01	1.04	-1.05	-1.19	-1.03	-1.04	-1
Submergence / 7h	1.09	-1.79	1.31	-1.79	1.05	1.27	-1.06	-1.02	1.37	-1
Submergence / 24h	-1.16	-1.48	1.12	-1.04	-1.16	1.05	1.27	-1.06	1.15	-1.06
Wounding (early)	-1.1	-1.36	-1.58	-1.06	1.09	1.04	-1.24	-1.14	1.02	1.06
Wounding (late)	-1.13	-1.46	-1.5	1.01	-1.01	-1.05	-1.12	1.13	1.01	1.07
GA3 /1h	1.08	-1.05	-1.07	1	1	1.05	1.19	1.07	1.03	-1.03
GA3/ 3h	-1.08	-1.12	-1.19	-1.15	-1.08	-1.11	1.04	1.01	1.03	-1.2
GA3/ 30min	-1.05	-1	1.02	1.05	-1.11	-1.01	-1.1	1.05	1.07	-1.08
IAA/ 1h	1.04	1.07	-1.05	1.05	1.07	1.6	1.12	1.03	1.07	-1.03
IAA/ 3h	1.04	-1.26	-1.46	-1.04	1	-1.05	1.09	-1	1.04	1
IAA/ 30min	-1.01	1.17	1	1.09	-1.13	-1.03	-1.1	-1.05	1.08	-1.04
MeJa/ 1h	1.05	-1.5	-1.92	1.01	1.02	1.04	1.33	-1.03	1.01	-1.06
MeJa/ 3h	1.09	-1.27	-1.53	1.02	-1.1	-1.1	-1.01	1.01	1.06	1.01
MeJa/ 30min	-1.01	-1.02	-1.18	1.07	-1.12	-1.06	1.05	-1.02	1.16	-1.08
SA / 1dpi	1.05	1.04	-2.5	-1.08	-1.1	-1.15	-1.15	-1.21	-1.04	-1.01
SA/ 4dpi	-1.07	1.15	-1.34	-1.13	-1.23	-1.01	-1.09	-1	-1.08	-1.08
Zeatin/ 1h	1.02	-1.02	1.12	1.06	1.01	-1.04	1.16	-1.07	1.16	1.05
Zeatin/ 3h	1	-1.18	-1.28	1.07	-1.09	-1.13	1.07	1.09	1.12	1.05
Zeatin 30min	-1.03	1.03	1.05	1.04	-1.09	-1.02	-1.01	1.02	1.06	-1.02
ABA/ 1h	1.05	4.79	1.07	1.04	1.11	1.03	1.06	1.05	1	1.15
ABA/ 3h	1.02	4.3	-1.93	-1.09	1.68	1	-1.2	1.42	1.04	1
ABA/ 30min	1.07	2.85	-1	1.06	1.15	1.01	1.04	-1.03	1.05	-1.15
