# Supplementary material for: NF-YB family transcription factors in Arabidopsis: Structure, phylogeny, and expression analysis in biotic and abiotic stresses
Source: Front Microbiol. 2023 Jan 17;13:1067427. doi: 10.3389/fmicb.2022.1067427 (PMC9887194; doi:10.3389/fmicb.2022.1067427)
Supplement: Supplementary file 2 [file Table_2.XLSX]

## Sheet: Sheet1
Pathogen	AtNF-YB1	AtNF-YB2	AtNF-YB3	AtNF-YB4	AtNF-YB5	AtNF-YB6	AtNF-YB7	AtNF-YB8	AtNF-YB9	AtNF-YB10
A. brassicicola /9hpi	1.08	-1.98	-1.89	1.04	1	-1.05	-1.16	-1.16	-1.07	1.19
A. brassicicola / 24hpi	1.07	-1.78	-2.12	-1.1	-1.47	-1.51	-1.45	-1.12	-1.27	-1.22
B. cinerea / 3hpi	1.05	-1.87	-2.27	-1.02	1	-1.08	-1.06	1.04	1.04	1.08
B. graminis / 12hpi	1.28	-1.9	-2.36	-1.03	-1.08	-1.14	-1.03	1.1	-1.02	1.52
B. tabaci/ rosette feeding	-1.03	1.17	-1.94	1	-1.22	1.04	-1.21	-1	-1.05	1.33
Cabbage Leaf Curl virus (CaLCuV)/ 12dpi	1.3	-1.05	-2.39	1.11	-1.2	-1.17	1.02	5.11	-1.16	3.38
E. cichoracearum /21dpi	1.12	-1.22	-1.12	-1.03	-1.12	-1.04	-1.01	1.07	-1.02	1.04
E. coli 0157: H7/ 7hpi	-1.13	-1.88	-1.73	-1.12	-1.35	-1.08	-1.06	1.1	-1.24	-1.08
E. coli TUV86-2flic/E.coli 0157:H7/ 7hpi	1.01	-1.16	-1.2	1.09	1.13	1.06	-1.1	1.02	1.01	1.2
E. coli TUV86-2flic /7hpi	-1.12	-2.18	-2.07	-1.02	-1.1	-1.01	-1.16	1.13	-1.22	1.11
F. oxysporum / 30dpi	1.01	1.09	-1.03	1	-1.07	-1	-1.07	-1.06	-1.04	-1.06
G. cichoracearum / 18hpi	-1.05	-1.02	-1.09	-1.06	-1.17	-1.23	-1.06	1.05	-1.08	1.02
G. cichoracearum / 36hpi	-1.05	-1.06	-1.25	-1.05	-1.2	-1.29	-1.08	1.05	1.26	-1.01
G. cichoracearum / 96hpi	-1.2	1.11	-1.35	-1.02	-1.03	-1.06	-1.05	1.26	-1.05	1.16
G. orontii / 6hpi	1.01	-1.07	1.26	-1.01	-1.11	1.01	-1.14	1.1	-1.05	1.15
G. orontii / 12hpi	1.01	1.02	1.21	-1.01	1.04	-1.01	1.19	1.2	-1.05	1.08
G. orontii / 18hpi	1.05	1.24	1.34	1.01	-1.04	-1.1	-1.08	1.16	-1.07	1.06
G. orontii / 24hpi	1.01	1.03	-1.19	1.03	1.15	1.08	-1.01	1.03	-1.09	1.07
G. orontii / 48hpi	1.01	-1.05	1.05	-1.04	-1.02	1.08	1.12	1.05	-1.14	-1.1
G. orontii / 72hpi	1.05	-1.59	1.15	1.05	-1.02	-1.05	-1.07	-1.05	1	1
G. orontii / 96hpi	1.15	-1.66	1.09	1.03	1.02	-1.116	1.03	-1.04	-1.01	1.17
G. orontii / 120hpi	-1.15	-1.77	-1.4	-1.07	1.11	-1.03	1.04	1.1	-1.09	1.36
G. rosea / 30dpi	1.05	-1.03	-1.02	1.02	-1.39	-1.02	-1.1	1.03	1.07	-1.02
H. arabidopsidis / 4dpi+ 6dpi	-1.06	-1.52	-1.28	1.08	1.07	1.14	-1	1.04	-1	1.04
H. arabidopsidis / 8hpi+ 24hpi	1.04	1.27	1.1	-1.02	1.11	-1.02	-1.24	-1.24	1.08	-1.09
H. arabidopsidis / 0.5dpi	1.29	1.81	-1.19	-1.01	-1.02	1.06	-1.47	-1.12	-1.4	-1.19
H. arabidopsidis / 4dpi	1.26	1.3	-1.71	1.08	-1.08	1.14	-1.44	-1.26	-1.1	-1.26
H. arabidopsidis / 6dpi	1.3	-1.05	-1.81	1.14	1	1.03	-1.5	-1.31	-1.12	-1.17
H. schachtii / 30dpi	1.07	1.23	1.15	-1.07	1.02	1.01	1.05	-1.21	1.04	-1.21
H. huidobrensis / 30dpi	1.55	-2.26	-4.68	1.12	-1.13	-1.26	-1.64	-1.15	-1.03	1.4
H incognita / early	-1.14	-1.05	-1.11	-1.06	1.13	-1.12	-1.03	-1.2	-1.15	-1.11
H incognita / late	1.04	1.18	-1.03	1.01	-1.2	1.04	-1.01	-1.27	1.01	-1.23
H incognita/ direct	1.41	-1.25	-1.18	1.41	-1.52	3.49	-2.2	1.06	-1.25	1.04
H incognita/ pico	1.46	-1.44	-1.44	1.13	-1.49	1.09	-1.36	1.2	-1.07	1.15
M.persicae	1.11	-1.13	-1.07	1	-1.06	-1.01	-1	-1.02	-1.02	1
M.persicae (controlled)	1.02	1.08	-1.02	1.01	1.06	-1.01	-1.18	1.19	-1.05	1.08
P. curcumerina (zone1)	-1.12	-1.67	-2	-1.17	-1.12	-1.24	1.01	-1.48	-1.04	1.11
P. curcumerina (zone 2)	-1.11	-1.16	-1.99	-1.15	-1.12	-1.27	1	-1.39	-1.03	1.22
P. infestans/6h	1.39	-1.85	-2.65	1.04	-1.27	-1.02	-1.05	1.03	1.13	1.14
P. infestans /12h	1.2	-1.59	-1.43	1.13	-1.08	1.05	-1.28	-1.01	1.07	1.01
P. infestans /24h	1.24	-1.26	-1.39	-1.02	-1.1	1.02	-1.18	1.081	1.01	-1.04
P. parasitica/2.5h	-1.19	-1.75	-1.51	1.03	1	1.04	1.25	-1.01	1.04	1.15
P. parasitica /6h	-1.03	-1.69	-1.42	1.04	-1.02	1.1	1.18	1.13	1.21	1.39
P. parasitica /10.5h	-1.04	-1.32	-1.42	1.15	-1.13	1.06	1.16	1.16	1.28	1.5
P. parasitica/ 30h	-1.1	-1.33	-1.67	1.6	-1.02	1.05	1.06	1.03	1.2	1.18
Pseudomonas sp. G62/(6hpi)	-1.04	-1.03	-1.06	-1.07	-1.03	-1.01	1.07	1.11	1.05	1.15
R. solani (AG2-1)	-1.04	-1.02	-1.23	-1.03	-1.07	-1.07	1	-1.13	1.07	-1.19
R. solani (AG8)	-1.02	-1.14	-1.24	-1.07	-1.15	-1.03	-1.13	-1.15	-1.024	-1.08
S. sclerotiorum /24hpi	1	-2.28	-2.97	-1.03	-1.02	-1.01	1.01	1.2	1.21	1.02
S. sclerotiorum/ 48hpi	1.05	-3.9	-6.52	-1.02	1.09	1.15	1.01	1.27	1.19	1.72
Turnip mosaic virus (TuMV)1	1.27	1.86	-1.36	1.08	-1.14	-1.09	-1.09	2.09	-1.12	1.53
Turnip mosaic virus (TuMV) 2	1.22	-1.31	-1.48	1.07	-1.03	-1.04	1.08	1.48	1.01	1.27
