# Supplementary material for: NF-YB family transcription factors in Arabidopsis: Structure, phylogeny, and expression analysis in biotic and abiotic stresses
Source: Front Microbiol. 2023 Jan 17;13:1067427. doi: 10.3389/fmicb.2022.1067427 (PMC9887194; doi:10.3389/fmicb.2022.1067427)
Supplement: Supplementary file 3 [file Table_3.XLS]

## Sheet: Sheet1
	Gene name	Primer sequences
	atqNFYB1Fwd	GATGCAGTTGGAGGGTGATAATA
	atqNFYB1Rev	TACCAGCTCGGCATTTCTTC
	atqNFYB2Fwd	GCCAACGCCAAGATCTCTAA
	atqNFYB2Rev	CGTTGATCGTCTTCCTCTTCTC
	atqNFYB3Fwd	GTGGAGCCTCTCAAGGTTTATC
	atqNFYB3Rev	TCCTCCTCCACCTTCCTTATC
	atqNFYB4Fwd	AGAATCGGAAGACGGTGAATG
	atqNFYB4Rev	GGTACTTGTGAAGATGCCTACC
	atqNFYB5Fwd	CGGGAGAAGCATCCGATAAAT
	atqNFYB5Rev	GGCGTAATCATCAAACCCTAGA
	atqNFYB6Fwd	ACTCCTTCTCCACCAGGATTA
	atqNFYB6Rev	ACTCCTCCTCACCACCATTA
	atqNFYB7Fwd	GGCTATCACAACTCTCGGTTT
	atqNFYB7Rev	TTCTCTCCTTCGGTGTCTCTAT
	atqNFYB8Fwd	AGGGTGACACAAAGGGATCA
	atqNFYB8Rev	GTGAGCAAGCTGCGAGAACT
	atqNFYB9Fwd	AACCGGTACCGTGAGATAGA
	atqNFYB9Rev	ACCCAATACCATTTCCTCCATAG
	atqNFYB10Fwd	GGGAATCGAGTGCAAAGAGA
	atqNFYB10Rev	CCATAAGGACCCTGTGAGAATG
